# Supplementary material for: Emergency department visits at Rambam health care campus, Israel: non-trauma related dental conditions
Source: Isr J Health Policy Res. 2020 May 22;9:26. doi: 10.1186/s13584-020-00385-2 (PMC7243313; doi:10.1186/s13584-020-00385-2)
Supplement: Supplementary file 1 — Additional file 1. Population by district, sub-district and religion. [file 13584_2020_385_MOESM1_ESM.xls]

## Sheet: ST02-15x
POPULATION,									אוכלוסייה,
BY DISTRICT, SUB-DISTRICT AND RELIGION									לפי מחוז, נפה ודת
District and	31.12.	31.12.	27.12.	31.12.	4.6.	20.5.	22.5.	8.11.	31.12.	31.12.	27.12.	31.12.	4.6.	20.5.	22.5.	8.11.
sub-district (S.D.)	2018	2017	(1)2008	1995	(1)1983	(1)1972	(1)1961	(1)1948	2018	2017	(1)2008	1995	(1)1983	(1)1972	(1)1961	(1)1948	מחוז ונפה
	Percentages							אחוזים	Thousands							אלפים
	TOTAL POPULATION(4)															כל האוכלוסייה(4)
GRAND TOTAL	100	100	100	100	99.995	100.003	100	100	8967.6	8797.9	7412.2	5612.3	4037.4	3147.8	2179.5	872.7	סך כולל
Jerusalem District	12.6	12.6	12.2	12	11.7	11	8.8	10.2	1133.7	1108.9	904.1	675.2	472.9	347.4	191.9	87.1	מחוז ירושלים
Northern District	16.1	16.2	16.8	16.9	16.2	15.1	15.5	16.8	1448.1	1425.7	1242.1	946.9	656	473.9	337.1	144	מחוז הצפון
Zefat S.D.	1.4	1.3	1.4	1.5	1.6	1.8	2.1	1.2	121.2	118.6	104.5	82	64.8	56.7	45.6	10.8	נפת צפת
Kinneret S.D.	1.3	1.3	1.4	1.5	1.6	1.6	2	2.3	112.9	115.7	101.4	82.5	62.6	49.6	43.3	19.5	נפת כנרת
Yizre'el S.D.	5.8	5.8	6	6.1	5.8	5.5	5.5	6.9	520.1	507	441.9	340.3	232.5	173.7	120.1	59	נפת יזרעאל
Akko S.D.	7.2	7.2	7.5	7.3	6.8	6.1	5.9	6.4	643.3	634.7	553.9	411.7	276.3	193.4	128.1	54.7	נפת עכו
Golan S.D.(2)	0.6	0.6	0.5	0.5	0.5	0	-	-	50.6	49.7	40.4	30.3	19.7	0.6	-	-	נפת גולן(2)
Haifa District	11.5	11.5	12	13.2	14.2	15.4	17	20.5	1032.8	1013.9	888.3	743	575.3	483.8	370.3	175.1	מחוז חיפה
Haifa S.D.	6.5	6.6	7.2	8.8	10.1	11.3	12.7	14.7	583.4	577	532.6	495	409.6	356.7	276.2	125.5	נפת חיפה
Hadera S.D.	5	5	4.8	4.4	4.1	4	4.3	5.8	449.3	436.9	355.7	248	165.7	127.1	94.1	49.6	נפת חדרה
Central District	24.5	24.5	23.9	21.7	20.6	18.4	18.7	14.3	2196.1	2157.5	1770.4	1216.3	830.7	579.7	407	122.3	מחוז המרכז
Sharon S.D.	5.3	5.4	5.3	4.9	4.7	4.6	4.7	4.3	477.4	471.9	390.8	276	190.4	143.5	102.5	36.9	נפת השרון
Petah Tiqwa S.D.	8.4	8.4	8.1	7.6	7.4	6.4	6.3	5.7	754.3	737	602.6	426.7	297.5	202.8	136.5	48.9	נפת פתח תקווה
Ramla S.D.	3.9	3.9	3.8	2.9	2.7	2.8	3.1	0.5	351.7	345.4	280.2	164	109.7	89.2	68.3	4.4	נפת רמלה
Rehovot S.D.	6.8	6.9	6.7	6.2	5.8	4.6	4.6	3.8	612.6	603.2	496.8	349.7	233.1	144.2	99.7	32.1	נפת רחובות
Tel Aviv District	15.9	16	17	20.3	24.8	28.8	32	35.7	1427.2	1406.4	1258.8	1142	1000.2	907.2	699.3	305.7	מחוז תל אביב
Southern District	14.5	14.5	14.4	13.4	11.9	11.3	8	2.5	1302	1272.1	1067.4	754.7	478.7	354.2	173.9	21.4	מחוז הדרום
Ashqelon S.D.	6.1	6.1	6.3	6	5	4.9	3.5	0.8	551.2	540.9	464.8	335.8	203.7	153	76.7	7.2	נפת אשקלון
Be'er Sheva S.D.	8.4	8.3	8.1	7.5	6.8	6.4	4.5	1.7	750.7	731.2	602.5	418.9	275	201.2	97.2	14.2	נפת באר שבע
Judea and Samaria Area(3)	4.8	4.7	3.8	2.4	0.6	0	-	-	427.8	413.4	281.1	134.3	23.7	1.5	-	-	אזור יהודה והשומרון(3)
	RELIGION															דת
	JEWS															יהודים
TOTAL	100	100	100	100	99.991	99.9777	100	100	6664.4	6554.5	5603	4522.3	3349.8	2686.1	1932.3	716.7	סך הכל
Jerusalem District	11.3	11.2	10.9	10.8	10.3	9.7	9.7	12	753.1	737.2	610.4	486.6	346.7	261.1	187.7	84.2	מחוז ירושלים
Northern District	9.3	9.3	9.8	10.2	9.8	9.5	10	7.6	618.9	610.9	548.8	460.5	327	255.7	194.3	53.4	מחוז הצפון
Zefat S.D.	1.5	1.5	1.6	1.6	1.8	2	2.2	1.3	102.7	100.8	88.8	72.8	59.5	52.5	42.6	8.9	נפת צפת
Kinneret S.D.	1.1	1.2	1.2	1.3	1.4	1.4	1.8	2.1	74.5	77.6	68	59.3	46.9	38.4	35.4	14.4	נפת כנרת
Yizre'el S.D.	3.3	3.2	3.4	3.7	3.4	3.4	3.4	3.4	220	212.6	190	165.7	115	92.3	66.6	24.1	נפת יזרעאל
Akko S.D.	3	3	3.3	3.3	2.9	2.7	2.6	0.8	198.9	197.4	184.6	149.6	98.7	72.5	49.7	6	נפת עכו
Golan S.D.(2)	0.3	0.3	0.3	0.3	0.2	-	-	-	22.9	22.3	17.3	13	6.8	-	-	-	נפת גולן(2)
Haifa District	10.5	10.5	11.1	12.7	13.9	15.2157	16.7	21.1	699.1	688.7	621	575.3	465.1	408.8	322.3	147.7	מחוז חיפה
Haifa S.D.	6.9	7	7.8	9.7	11.1	12.3125	13.3	16.6	460.2	457.9	436.9	436.6	373	330.8	257.6	116.4	נפת חיפה
Hadera S.D.	3.6	3.5	3.3	3.1	2.7	2.90319	3.4	4.5	239	230.8	184.1	138.6	92.1	78	64.7	31.3	נפת חדרה
Central District	28.8	28.8	27.8	24.5	22.8	19.9241	19.7	15.2	1916.3	1886.2	1556.9	1107.5	764.8	535.3	380.1	106.2	מחוז המרכז
Sharon S.D.	5.3	5.4	5.2	4.8	4.5	4.31384	4.4	3.8	355.4	353	294.1	215.2	151.3	115.9	85.1	26.5	נפת השרון
Petah Tiqwa S.D.	10.3	10.3	9.8	8.9	8.5	7.24309	6.8	6.6	687.1	672	551.4	402.8	284.9	194.6	131.8	45.9	נפת פתח תקווה
Ramla S.D.	4.5	4.5	4.3	3.2	2.9	3.02974	3.3	0.2	297.1	292.2	239.5	142.8	96.3	81.4	63.9	1.8	נפת רמלה
Rehovot S.D.	8.7	8.7	8.4	7.7	6.9	5.3374	5.2	4.6	576.7	569	472	346.7	232.2	143.4	99.3	32	נפת רחובות
Tel Aviv District	19.8	19.9	21	24.6	29.5	33.4946	35.9	43.2	1319.1	1303.4	1179.2	1112.3	988.9	899.9	692.6	302.1	מחוז תל אביב
Southern District	14.1	14.1	14.5	14.3	12.9	12.052	8	0.9	939.3	923.3	812.2	647.2	433.7	323.8	155.3	6	מחוז הדרום
Ashqelon S.D.	7.5	7.5	7.7	7.2	6	5.67239	3.9	0.7	502	493.9	429.2	324.1	202.4	152.4	76.4	4.8	נפת אשקלון
Be'er Sheva S.D.	6.6	6.6	6.8	7.1	6.9	6.37957	4.1	0.2	437.2	429.4	383	323.1	231.3	171.4	78.9	1.2	נפת באר שבע
Judea and Samaria Area(3)	6.3	6.2	4.9	2.9	0.7	0.0558306	-	-	418.6	404.9	274.5	132.9	23.7	1.5	-	-	אזור יהודה והשומרון(3)
Published: 26.09.2019.																	פורסם: 26.09.2019.

## Sheet: ST02-15y
POPULATION,									אוכלוסייה,
BY DISTRICT, SUB-DISTRICT AND RELIGION (Cont.)									לפי מחוז, נפה ודת (המשך)
District and	31.12.	31.12.	27.12.	31.12.	4.6.	20.5.	22.5.	8.11.	31.12.	31.12.	27.12.	31.12.	4.6.	20.5.	22.5.	8.11.
sub-district (S.D.)	2018	2017	(1)2008	1995	(1)1983	(1)1972	(1)1961	(1)1948	2018	2017	(1)2008	1995	(1)1983	(1)1972	(1)1961	(1)1948	מחוז ונפה
	Percentages							אחוזים	Thousands							אלפים
	MOSLEMS															מוסלמים
TOTAL	100	100	100	100	100	100	100	. .	1598.4	1561.7	1253.1	811.2	526.6	352	170.9	. .	סך הכל
Jerusalem District	21.9	21.8	21.1954	21.2	21.3	21.1	1.4	. .	349.3	340.8	265.6	171.7	112.1	74.4	2.4	. .	מחוז ירושלים
Northern District	35.4	35.6	37.3793	40.9	41.7	41.2	52.3	. .	565.4	556	468.4	331.8	219.8	145	89.3	. .	מחוז הצפון
Zefat S.D.	0.6	0.6	0.662357	0.7	0.7	0.8	0.9	. .	10	9.9	8.3	6	3.8	2.7	1.6	. .	נפת צפת
Kinneret S.D.	0.8	0.8	0.821962	0.9	1	1.2	1.9	. .	12.2	12.1	10.3	7.5	5.4	4.2	3.2	. .	נפת כנרת
Yizre'el S.D.	15.1	15.2	16.0881	17.5	17.7	17.5	21.8	. .	242	237.6	201.6	142.3	93.1	61.6	37.2	. .	נפת יזרעאל
Akko S.D.	18.7	18.8	19.6393	21.5	22.1	21.7	27.7	. .	298.6	293.7	246.1	174.4	116.5	76.5	47.3	. .	נפת עכו
Golan S.D.(2)	0.2	0.2	0.167584	0.2	0.2	. .	. .	. .	2.7	2.6	2.1	1.5	0.9	. .	. .	. .	נפת גולן(2)
Haifa District	13.7	13.8	14.3644	14.7	15.9	16	19.8	. .	219.6	215.4	180	119.5	83.5	56.2	33.8	. .	מחוז חיפה
Haifa S.D.	1.4	1.4	1.40452	1.6	2	2.1	2.7	. .	22.4	21.6	17.6	12.8	10.3	7.4	4.6	. .	נפת חיפה
Hadera S.D.	12.3	12.4	12.9599	13.2	13.9	13.9	17.1	. .	197.2	193.8	162.4	106.7	73.2	48.9	29.2	. .	נפת חדרה
Central District	11	11	11.2521	11.4	11.8	11.9	14.3	. .	175.1	171.8	141	92.8	62.2	42	24.5	. .	מחוז המרכז
Thereof: Sharon S.D.	6.3	6.3	6.58367	6.9	7.4	7.8	10.1	. .	100	98.3	82.5	56.2	38.8	27.5	17.3	. .	מזה: נפת השרון
Petah Tiqwa S.D.	2.3	2.3	2.38608	2.4	2.3	2.3	2.6	. .	37.4	36.6	29.9	19.1	12.1	8	4.5	. .	נפת פתח תקווה
Ramla S.D.	2.3	2.3	2.21052	2.1	2.1	1.6	1.5	. .	36.9	36.1	27.7	17	10.8	5.8	2.6	. .	נפת רמלה
Tel Aviv District	1.2	1.1	1.04541	1.1	1.2	1.3	1.8	. .	18.5	17.6	13.1	9.2	6.3	4.4	3.1	. .	מחוז תל אביב
Southern District	16.9	16.6	14.7474	10.6	8.1	8.5	10.4	. .	269.9	259.6	184.8	86.3	42.7	30	17.8	. .	מחוז הדרום
Thereof: Be'er Sheva S.D.	16.8	16.6	14.6756	10.6	8	8.4	10.4	. .	268.7	258.5	183.9	85.7	41.9	29.4	17.8	. .	מזה: נפת באר שבע
	CHRISTIANS															נוצרים
TOTAL	100	100	100	100	100	100	100	. .	174.4	171.9	150.7	120.3	94.1	72.1	50.5	. .	סך הכל
Jerusalem District	9.6	9.7	9.95355	11.5	14.8	16.4	3.2	. .	16.8	16.6	15	13.9	13.9	11.8	1.6	. .	מחוז ירושלים
Northern District	57.8	58.1	60.3849	60	60.9	63.5	71.3	. .	100.9	99.8	91	72.3	57.4	45.8	36	. .	מחוז הצפון
Thereof: Yizre'el S.D.	23.7	23.9	25.1493	25.1	25.8	27.5	32.1	. .	41.4	41	37.9	30.3	24.3	19.8	16.2	. .	מזה: נפת יזרעאל
Akko S.D.	26.6	26.6	27.6045	28.1	28.6	29.7	32.1	. .	46.5	45.8	41.6	33.9	26.9	21.4	16.2	. .	נפת עכו
Haifa District	14.8	14.7	14.3331	15.3	13.6	12.8	15.2	. .	25.8	25.2	21.6	18.4	12.8	9.2	7.7	. .	מחוז חיפה
Central District	6.5	6.4	5.83942	4.5	3.7	3.2	4	. .	11.3	11	8.8	5.5	3.5	2.3	2	. .	מחוז המרכז
Tel Aviv District	7.5	7.4	6.1712	5.5	4.9	3.7	5.5	. .	13	12.7	9.3	6.7	4.6	2.7	2.8	. .	מחוז תל אביב
Southern District	3.5	3.5	3.18514	3	2	0.4	0.8	. .	6.1	6	4.8	3.6	1.9	0.3	0.4	. .	מחוז הדרום
	DRUZE															דרוזים
TOTAL	100	100	100	100	100	100	100	. .	143.2	141.2	122.4	92.2	65.9	36.9	25.8	. .	סך הכל
Thereof: Northern District	80.5	80.6	80.719	79.8	78.8	72.6	67.8	. .	115.3	113.8	98.8	73.6	51.9	26.8	17.5	. .	מזה: מחוז הצפון
Thereof: Akko S.D.	54.3	54.9	55.0654	53.6	51.7	62.3	58.5	. .	77.7	77.5	67.4	49.4	34.1	23	15.1	. .	מזה: נפת עכו
Golan S.D.	16.3	16.3	16.2582	16.6	18.1	. .	. .	. .	23.3	23	19.9	15.3	11.9	. .	. .	. .	נפת גולן
Haifa District	18.8	18.7	18.6275	19.5	20.6	25.7	25.6	. .	26.9	26.4	22.8	18	13.6	9.5	6.6	. .	מחוז חיפה
Thereof: Haifa S.D.	18.7	18.7	18.6275	19.5	20.5	25.7	25.2	. .	26.8	26.4	22.8	18	13.5	9.5	6.5	. .	מזה: נפת חיפה
	NOT CLASSIFIED BY RELIGION															ללא סיווג דת
TOTAL	100	100	100	100					385.6	367	281.1	66					סך הכל
Jerusalem District	3.7	3.8	4.6	4.3					14.3	14	13	2.8					מחוז ירושלים
Northern District	12	11.9	11.9	13.2					46.3	43.8	33.6	8.7					מחוז הצפון
Thereof: Zefat S.D.	1	1.1	1.5	2.1					3.9	4	4.1	1.4					מזה: נפת צפת
Yizre'el S.D.	4.3	4.3	4.4	3					16.7	15.7	12.3	2					נפת יזרעאל
Akko S.D.	5.4	5.3	4.7	6.7					20.9	19.4	13.2	4.4					נפת עכו
Haifa District	15.9	15.8	15.2	17.9					61.3	57.9	42.7	11.8					מחוז חיפה
Haifa S.D.	12.9	12.9	12.4	14.9					49.9	47.4	34.7	9.8					נפת חיפה
Hadera S.D.	3	2.9	2.8	3					11.4	10.5	8	2					נפת חדרה
Central District	24.1	24.1	22.6	15.7					93.1	88.4	63.6	10.4					מחוז המרכז
Thereof: Sharon S.D.	5.3	5.2	4.6	5.6					20.3	18.9	12.8	3.7					מזה: נפת השרון
Petah Tiqwa S.D.	7.3	7.3	7.1	6.1					28	26.7	20	4					נפת פתח תקווה
Rehovot S.D.	8.6	8.6	8.1	2.8					33	31.5	22.7	1.8					נפת רחובות
Tel Aviv District	19.8	19.7	20.3	20.9					76.4	72.5	57.1	13.8					מחוז תל אביב
Southern District	22.4	22.6	23.2	26.3					86.3	82.9	65.3	17.4					מחוז הדרום
Ashqelon S.D.	11.8	11.9	11.8	15					45.7	43.7	33.2	9.9					נפת אשקלון
Be'er Sheva S.D.	10.5	10.7	11.4	11.3					40.7	39.2	32.1	7.5					נפת באר שבע
Judea and Samaria Area(3)	2	2.1	2.1	1.7					7.9	7.6	5.8	1.1					אזור יהודה והשומרון(3)
Data based on: CBS, Population Census; Population and Immigration Authority, Population Register.																	הנתונים מבוססים על: למ"ס, מפקד האוכלוסין; רשות האוכלוסין וההגירה, מרשם האוכלוסין.
1. Census dates.																	1. תאריכי מפקד.
2. In 1972, only the population of the Israeli localities; since 1983, total population.																	2. ב-1972 האוכלוסייה ביישובים ישראליים בלבד; מ-1983 כל האוכלוסייה.
3. Population in Israeli localities; in 1972, incl. also Sinai. In 1972, 1983 and 1995, incl. the Israeli localities in the Gaza																	3. אוכלוסייה ביישובים ישראליים; ב-1972 כולל גם סיני. בשנים 1972, 1983 ו-1995 כולל את היישובים הישראליים
Area and northern Samaria which were evacuated in August 2005.																	בחבל עזה ובצפון השומרון שפונו באוגוסט 2005.
4. The total includes Lebanese not classified by religion.																	4. סך הכל כולל לבנונים שדתם לא סווגה.
5. Incl. district unknown.																	5. כולל מחוז לא ידוע.
Published: 26.09.2019.																	פורסם: 26.09.2019.
